# Supplementary material for: The Role of Cytokines and Chemokines as Biomarkers of Disease Activity in Idiopathic Nephrotic Syndrome in Children
Source: Curr Issues Mol Biol. 2025 Jan 25;47(2):77. doi: 10.3390/cimb47020077 (PMC11854277; doi:10.3390/cimb47020077)
Supplement: Supplementary file 1 [file cimb-47-00077-s001.zip]

Archive with 1 entries (1 files):
- cimb-3413479-supplementary.pdf
